# Supplementary material for: Adverse Drug Reactions of Olanzapine, Clozapine and Loxapine in Children and Youth: A Systematic Pharmacogenetic Review
Source: Pharmaceuticals (Basel). 2022 Jun 14;15(6):749. doi: 10.3390/ph15060749 (PMC9230864; doi:10.3390/ph15060749)
Supplement: Supplementary file 1 [file pharmaceuticals-15-00749-s001.zip]

Archive with 1 entries (1 files):
- pharmaceuticals-1723646-supplementary.pdf
